# Supplementary material for: A novel ruthenium-silver based antimicrobial potentiates aminoglycoside activity against Pseudomonas aeruginosa
Source: mSphere. 2023 Aug 30;8(5):e00190-23. doi: 10.1128/msphere.00190-23 (PMC10597350; doi:10.1128/msphere.00190-23)
Supplement: Table S1 — Minimal inhibitory concentrations of the indicated compounds in P. aeruginosa PA14. [file msphere.00190-23-s0002.xlsx]

## Sheet: Sheet1
Table S1. Minimal inhibitory concentrations of the indicated compounds in P. aeruginosa PA14.
Antimicrobial	MIC(µg/ml) for P. aeruginosa – PA14
Gentamicin	2
Tobramycin	2.5
Amikacin	7.5
Streptomycin	20
Kanamycin	240
Ciprofloxacin	0.078
Norfloxacin	0.31
Octenedine	5
Polymyxin B	2.5
Colistin	5
Carbenicillin	156
Imipenem	0.781
Trimethoprim	250
AGXX®720C	135
