# Supplementary material for: A novel ruthenium-silver based antimicrobial potentiates aminoglycoside activity against Pseudomonas aeruginosa
Source: mSphere. 2023 Aug 30;8(5):e00190-23. doi: 10.1128/msphere.00190-23 (PMC10597350; doi:10.1128/msphere.00190-23)
Supplement: Table S2 — Strains used in this study. [file msphere.00190-23-s0003.xlsx]

## Sheet: Sheet1
Supplementary Table S2. Strains used in this study.
Strain	Genotype or Relevant Characteristics	Reference/Source
PA14	Wild-type PA14	Liberati 2006
P. aeruginosa PA14 ΔkatA	Transposon insertion in katA	Liberati 2006
P. aeruginosa PA14 ΔkatB	Transposon insertion in katB	Liberati 2006
P. aeruginosa PA14 ΔsodM	Transposon insertion in sodM	Liberati 2006
P. aeruginosa PA14 Δdps	Transposon insertion in dps	Liberati 2006
P. aeruginosa PA14 ΔoxyR	Transposon insertion in oxyR	Liberati 2006
